# Supplementary material for: Redetermination of clinobaryl­ite, BaBe2Si2O7
Source: Acta Crystallogr Sect E Struct Rep Online. 2012 Sep 29;68(Pt 10):i78–9. doi: 10.1107/S1600536812040457 (PMC3470124; doi:10.1107/S1600536812040457)
Supplement: Supplementary file 2 [file e-68-00i78-Isup2.hkl]

# 


# h,k,l, Fc-squared, Fo-squared, sigma(Fo-squared) and status flag 


# 


data_I


_shelx_title ' bary2 in Pmn2(1)' 


_shelx_refln_list_code          4 


_shelx_F_calc_maximum      151.80 


_exptl_crystal_F_000       296.00 


_reflns_d_resolution_high  0.6600 


 


loop_ 


 _symmetry_equiv_pos_as_xyz 


 'x, y, z' 


 'x+1/2, -y, z+1/2' 


 '-x+1/2, -y, z+1/2' 


 '-x, y, z' 


 


_cell_length_a    11.6491 


_cell_length_b     4.9175 


_cell_length_c     4.6746 


_cell_angle_alpha  90.000 


_cell_angle_beta   90.000 


_cell_angle_gamma  90.000 


 


_shelx_F_squared_multiplier     1.000 


 


loop_ 


 _refln_index_h 


 _refln_index_k 


 _refln_index_l 


 _refln_F_squared_calc 


 _refln_F_squared_meas 


 _refln_F_squared_sigma 


 _refln_observed_status 


   6   3  -6      325.15      394.95     21.78 o 


  11   0  -5     1963.28     2023.59     58.85 o 


   8   1  -5     1847.03     1903.56     54.48 o 


   9   1  -5      236.82      238.97     16.02 o 


  10   1  -5      869.12      882.66     32.81 o 


  11   1  -5       23.71       24.48      8.44 o 


  12   1  -5      265.51      271.50     12.93 o 


   6   2  -5      590.73      573.97     23.54 o 


   7   2  -5      639.63      647.13     25.47 o 


   8   2  -5      145.90      139.47     13.41 o 


   9   2  -5      683.66      668.44     27.21 o 


  10   2  -5      483.79      499.40     23.53 o 


  11   2  -5     1150.17     1157.06     40.35 o 


   3   3  -5      389.65      381.67     18.82 o 


   4   3  -5      352.76      366.11     18.30 o 


   5   3  -5      546.10      570.19     24.06 o 


   6   3  -5      444.18      437.15     21.44 o 


   7   3  -5     1390.24     1289.54     42.84 o 


   8   3  -5      537.86      551.63     24.41 o 


   9   3  -5     1101.57     1030.13     37.20 o 


  10   3  -5      263.83      264.23     17.42 o 


   0   4  -5      363.01      337.35     19.17 o 


   1   4  -5      303.60      305.93     14.29 o 


   2   4  -5     1242.61     1206.96     28.36 o 


   3   4  -5      221.78      236.17     17.07 o 


   4   4  -5     1574.06     1537.31     48.46 o 


   5   4  -5      140.96      150.79     14.45 o 


   6   4  -5      901.02      869.77     32.82 o 


   7   4  -5      288.54      294.39     18.12 o 


   8   4  -5      261.40      261.97     17.77 o 


   0   5  -5      328.93      312.38     19.34 o 


   1   5  -5     1503.08     1562.75     34.99 o 


   2   5  -5       23.18       20.28      6.40 o 


   3   5  -5      694.40      721.82     20.84 o 


   4   5  -5      197.29      224.79     12.56 o 


   2   0  -4     3281.24     3212.97     90.17 o 


   4   0  -4     1225.99     1235.15     40.08 o 


   6   0  -4     2379.77     2377.46     67.78 o 


   8   0  -4     3490.52     3500.25     65.99 o 


  10   0  -4      981.51     1001.54     32.84 o 


  12   0  -4      892.46      911.95     32.47 o 


  14   0  -4      570.72      571.01     25.28 o 


   0   1  -4        4.99        1.91      2.78 o 


   1   1  -4     2886.68     2691.28     77.28 o 


   2   1  -4      392.97      369.12     15.17 o 


   4   1  -4      535.77      561.01     14.84 o 


   5   1  -4     3892.65     4031.41     74.70 o 


   6   1  -4      162.18      162.56      8.12 o 


   7   1  -4     1538.30     1555.28     43.43 o 


   8   1  -4       31.89       39.46      4.38 o 


   9   1  -4     1654.46     1647.67     33.68 o 


  10   1  -4      120.31      125.51      8.43 o 


  11   1  -4     1599.03     1518.00     34.57 o 


  12   1  -4      357.53      350.82     13.31 o 


  13   1  -4     1558.48     1550.87     39.53 o 


  14   1  -4       10.58        6.44      9.92 o 


   1   2  -4     1682.57     1711.29     45.24 o 


   2   2  -4     1571.53     1566.26     42.41 o 


   3   2  -4      444.55      451.63     17.26 o 


   4   2  -4     1399.42     1464.90     40.09 o 


   5   2  -4      729.08      743.83     24.96 o 


   6   2  -4     1173.07     1175.76     26.96 o 


   7   2  -4      955.94      931.27     30.75 o 


   8   2  -4     1562.99     1513.11     45.34 o 


   9   2  -4     1191.18     1161.70     37.58 o 


  10   2  -4      776.91      778.38     20.11 o 


  11   2  -4      146.15      149.00      9.54 o 


  12   2  -4      606.38      595.18     18.00 o 


  13   2  -4      250.17      233.99     11.93 o 


   0   3  -4      286.99      299.18     14.81 o 


   1   3  -4     1112.85     1176.29     37.50 o 


   2   3  -4     1440.67     1469.30     41.49 o 


   3   3  -4      989.13      994.75     31.45 o 


   4   3  -4     2651.42     2592.75     70.35 o 


   5   3  -4      692.34      680.22     24.78 o 


   6   3  -4      810.52      823.98     28.80 o 


   7   3  -4     1067.41     1075.42     34.94 o 


   8   3  -4      328.20      308.58     17.08 o 


   9   3  -4      476.84      444.01     20.74 o 


  10   3  -4      637.96      652.83     25.64 o 


  11   3  -4      515.68      521.90     16.44 o 


  12   3  -4     1469.15     1456.67     32.80 o 


   0   4  -4       47.46       47.69      8.36 o 


   1   4  -4     2404.36     2425.39     46.81 o 


   2   4  -4      130.65      130.85      8.37 o 


   3   4  -4      999.66     1008.41     36.60 o 


   4   4  -4      855.34      893.37     21.60 o 


   5   4  -4      967.97      975.55     33.18 o 


   6   4  -4       83.81       91.22     10.62 o 


   7   4  -4     1754.70     1703.28     51.30 o 


   8   4  -4        5.39        1.57      7.14 o 


   9   4  -4     1468.63     1386.98     44.07 o 


  10   4  -4      283.60      264.60     16.20 o 


  11   4  -4      474.99      485.10     23.01 o 


   0   5  -4     1209.67     1192.75     38.80 o 


   1   5  -4      204.07      209.58     12.02 o 


   2   5  -4      928.98      908.48     24.36 o 


   3   5  -4       53.83       54.49      6.83 o 


   4   5  -4     1932.37     1889.59     39.82 o 


   5   5  -4       33.31       40.71      6.96 o 


   6   5  -4      825.68      853.93     37.08 o 


   7   5  -4      303.49      302.47     12.67 o 


   8   5  -4      706.70      725.03     19.96 o 


   0   6  -4      569.26      569.61     24.76 o 


   1   6  -4     1032.22     1034.64     25.55 o 


   2   6  -4       22.36       18.00      6.08 o 


   3   6  -4      986.12     1017.43     44.34 o 


   1   0  -3     1497.97     1447.79     42.17 o 


   3   0  -3     9655.20     9652.59    168.62 o 


   5   0  -3     9049.38     8955.66    110.10 o 


   7   0  -3      276.91      270.64      6.80 o 


   9   0  -3     1766.25     1742.16     36.01 o 


  11   0  -3     3847.89     3612.81     96.25 o 


  13   0  -3     2422.07     2363.02     65.64 o 


  15   0  -3       96.68       94.36     11.14 o 


   0   1  -3     6446.00     6152.09    165.84 o 


   1   1  -3     1152.57     1150.54     22.95 o 


   2   1  -3     5652.49     5684.94     99.91 o 


   3   1  -3        1.96        2.12      3.03 o 


   4   1  -3     1471.33     1430.86     20.87 o 


   5   1  -3      176.32      176.29      3.72 o 


   6   1  -3     4223.65     4219.74     41.32 o 


   7   1  -3      550.76      558.49      8.70 o 


   8   1  -3     4367.04     4316.95     49.69 o 


   9   1  -3      614.65      615.29     10.30 o 


  10   1  -3     1857.51     1812.58     25.99 o 


  11   1  -3        8.58        7.72      3.62 o 


  12   1  -3      483.02      463.52     27.37 o 


  13   1  -3      103.98      105.04      8.79 o 


  14   1  -3     1236.83     1188.50     27.86 o 


  15   1  -3      208.88      213.18     16.28 o 


   0   2  -3      761.63      716.21     15.39 o 


   1   2  -3     1195.16     1190.74     16.62 o 


   2   2  -3     2354.47     2341.34     35.09 o 


   3   2  -3     4993.34     4966.42     71.12 o 


   4   2  -3     1423.26     1424.65     20.85 o 


   5   2  -3     3890.49     3835.15     40.43 o 


   6   2  -3     1446.16     1454.72     17.35 o 


   7   2  -3      598.17      609.90      9.94 o 


   8   2  -3      274.21      278.58      6.36 o 


   9   2  -3      906.88      913.09     14.95 o 


  10   2  -3      744.37      733.46     13.19 o 


  11   2  -3     2239.03     2198.09     35.15 o 


  12   2  -3      999.79      944.37     22.96 o 


  13   2  -3     1173.26     1202.79     27.39 o 


  14   2  -3      304.33      318.55     12.15 o 


  15   2  -3      162.36      160.65      9.33 o 


   0   3  -3     2838.71     2767.30     41.56 o 


   1   3  -3     4358.05     4316.73     43.92 o 


   2   3  -3      884.07      872.09     16.23 o 


   3   3  -3      232.04      236.82     11.96 o 


   4   3  -3      582.91      569.08     11.67 o 


   5   3  -3      758.24      788.62     13.24 o 


   6   3  -3     1018.79      995.43     17.95 o 


   7   3  -3     2760.19     2706.69     36.13 o 


   8   3  -3     1389.06     1394.61     24.82 o 


   9   3  -3     2333.86     2291.71     36.02 o 


  10   3  -3      457.64      433.95     11.57 o 


  11   3  -3       50.09       52.22      5.44 o 


  12   3  -3      199.48      190.25      8.36 o 


  13   3  -3      464.04      497.20     15.02 o 


  14   3  -3      567.53      614.07     27.02 o 


   0   4  -3      635.72      651.50     16.76 o 


   1   4  -3      449.37      436.35     10.85 o 


   2   4  -3     2527.94     2524.91     47.29 o 


   3   4  -3      410.70      406.70      8.88 o 


   4   4  -3     3218.64     3138.63     41.48 o 


   5   4  -3      112.31      102.54      7.53 o 


   6   4  -3     1758.23     1756.03     35.61 o 


   7   4  -3      623.81      625.50     17.36 o 


   8   4  -3      398.68      396.22     10.93 o 


   9   4  -3      109.87      105.39      7.48 o 


  10   4  -3     1418.57     1415.93     25.19 o 


  11   4  -3      276.03      282.39      9.66 o 


  12   4  -3     1487.02     1430.81     47.39 o 


   0   5  -3      105.24      107.94     10.62 o 


   1   5  -3     2622.56     2534.20     49.20 o 


   2   5  -3       40.06       44.91      4.84 o 


   3   5  -3      945.41      924.46     18.48 o 


   4   5  -3      256.29      238.00     10.15 o 


   5   5  -3      776.28      749.25     16.21 o 


   6   5  -3       35.43       35.42      6.22 o 


   7   5  -3     2346.30     2380.49     37.90 o 


   8   5  -3       44.07       51.53      6.44 o 


   9   5  -3     1308.07     1374.69     22.43 o 


  10   5  -3        2.16        6.32      5.18 o 


   0   6  -3      794.08      812.13     28.09 o 


   1   6  -3       10.22       12.82      4.98 o 


   2   6  -3      943.98      940.54     22.27 o 


   3   6  -3      228.33      246.58     10.54 o 


   4   6  -3     1999.38     2054.44    115.01 o 


   5   6  -3      208.66      224.43     18.37 o 


   6   6  -3      688.71      670.65     27.04 o 


   7   6  -3       32.10       39.51      9.22 o 


   0   0  -2    23044.08    20892.02    529.82 o 


   2   0  -2     6269.03     6062.40    212.94 o 


   4   0  -2     1679.48     1702.99     22.42 o 


   6   0  -2     5475.17     5494.44     68.65 o 


   8   0  -2     9638.96     9434.59    172.30 o 


  10   0  -2     1417.18     1391.71     23.84 o 


  12   0  -2      805.33      815.26     19.61 o 


  14   0  -2     1870.61     2007.16    113.96 o 


  16   0  -2     2346.91     2423.82     84.18 o 


   0   1  -2       83.68       75.24      4.18 o 


   1   1  -2     4050.21     4018.05     74.93 o 


   2   1  -2      671.47      663.24      9.08 o 


   3   1  -2     6021.83     5977.59     56.54 o 


   4   1  -2     2163.17     2283.36     22.52 o 


   5   1  -2     6033.11     6130.50     69.30 o 


   6   1  -2      188.63      177.69      4.53 o 


   7   1  -2     1998.02     2022.03     19.61 o 


   8   1  -2       19.67       19.23      2.12 o 


   9   1  -2     1596.18     1559.97     18.32 o 


  10   1  -2      315.89      312.40      6.34 o 


  11   1  -2     2612.63     2593.39     31.18 o 


  12   1  -2      636.61      650.16     12.05 o 


  13   1  -2     2050.16     2041.16     28.43 o 


  14   1  -2       13.97       13.47      3.58 o 


  15   1  -2      465.82      462.30     11.32 o 


  16   1  -2       23.07       15.63      5.85 o 


   0   2  -2     7784.61     7833.38    108.40 o 


   1   2  -2     2461.23     2407.64     27.43 o 


   2   2  -2     3398.89     3342.50     41.56 o 


   3   2  -2     1004.34     1017.04     10.98 o 


   4   2  -2     1907.23     1957.79     19.62 o 


   5   2  -2      692.90      687.93      7.48 o 


   6   2  -2     2786.58     2802.27     25.64 o 


   7   2  -2     1386.85     1410.97     18.50 o 


   8   2  -2     4097.13     4012.41     42.00 o 


   9   2  -2     1609.99     1597.69     18.94 o 


  10   2  -2     1211.02     1243.87     16.87 o 


  11   2  -2      341.41      341.24      9.28 o 


  12   2  -2      696.42      697.79     15.46 o 


  13   2  -2      172.72      183.91     11.00 o 


  14   2  -2      957.59      973.52     31.34 o 


  15   2  -2      530.99      522.43     16.90 o 


  16   2  -2     1107.46     1161.94     27.81 o 


   0   3  -2      425.55      423.00      9.43 o 


   1   3  -2     1227.34     1193.64     14.16 o 


   2   3  -2     2314.80     2327.32     22.76 o 


   3   3  -2     1790.39     1779.15     18.67 o 


   4   3  -2     7070.11     7030.83     62.15 o 


   5   3  -2     1339.61     1322.84     14.83 o 


   6   3  -2     1056.00     1063.17     12.69 o 


   7   3  -2      997.18      988.51     14.33 o 


   8   3  -2      309.79      296.17      7.35 o 


   9   3  -2      634.96      616.19     11.47 o 


  10   3  -2     1389.53     1347.64     23.37 o 


  11   3  -2      791.67      788.81     15.65 o 


  12   3  -2     2641.11     2650.25     70.09 o 


  13   3  -2      420.49      416.46     15.10 o 


  14   3  -2      185.70      194.36     32.91 o 


  15   3  -2      289.31      295.06     15.59 o 


   0   4  -2       41.33       50.33      4.37 o 


   1   4  -2     3795.53     3768.85     39.73 o 


   2   4  -2      707.69      690.01     10.89 o 


   3   4  -2     1148.19     1172.87     16.05 o 


   4   4  -2     1192.92     1209.06     15.04 o 


   5   4  -2     1062.22     1034.28     12.56 o 


   6   4  -2      317.09      321.41      6.99 o 


   7   4  -2     2756.01     2791.25     36.98 o 


   8   4  -2       59.87       60.14      4.71 o 


   9   4  -2     2121.82     2164.72     33.36 o 


  10   4  -2      494.93      473.20     15.96 o 


  11   4  -2      463.84      447.14     17.43 o 


  12   4  -2      344.48      336.01     14.61 o 


  13   4  -2      410.58      405.18     15.61 o 


  14   4  -2       76.54       86.46      9.00 o 


   0   5  -2     1355.72     1381.92     28.31 o 


   1   5  -2      190.85      184.67      6.30 o 


   2   5  -2     1887.06     1851.14     25.99 o 


   3   5  -2       30.47       38.42      3.84 o 


   4   5  -2     3443.54     3462.21     44.09 o 


   5   5  -2       85.02       88.02      4.66 o 


   6   5  -2     1437.49     1444.13     21.10 o 


   7   5  -2      357.76      339.23     10.58 o 


   8   5  -2      848.89      831.59     17.72 o 


   9   5  -2       67.68       61.27      6.09 o 


  10   5  -2     1086.67     1091.81     29.76 o 


  11   5  -2       10.48       13.90      4.99 o 


  12   5  -2     1544.73     1512.39     28.35 o 


   0   6  -2      902.86      935.89     21.69 o 


   1   6  -2     1702.42     1747.82     24.71 o 


   2   6  -2       14.30       13.06      3.57 o 


   3   6  -2      907.17      901.45     18.81 o 


   4   6  -2      115.27      116.69      7.30 o 


   5   6  -2      801.80      807.92     17.52 o 


   6   6  -2       47.26       53.00      5.91 o 


   7   6  -2     1447.80     1438.80     26.45 o 


   8   6  -2      609.25      604.74     15.24 o 


   9   6  -2      877.41      917.89     19.57 o 


   0   7  -2     1223.72     1253.95     45.43 o 


   1   7  -2       60.88       49.86     12.71 o 


   2   7  -2      782.78      786.51     28.96 o 


   1   0  -1     2212.08     2210.05     41.33 o 


   3   0  -1    15980.63    15528.19    325.84 o 


   5   0  -1     7799.31     7683.06     83.06 o 


   7   0  -1     1905.11     1906.59     22.73 o 


   9   0  -1     1206.41     1176.63     18.06 o 


  11   0  -1     5347.36     5260.73    131.42 o 


  13   0  -1     1877.63     1895.46     36.03 o 


  15   0  -1      347.90      317.48     19.34 o 


  17   0  -1      509.05      462.65     24.40 o 


   0   1  -1    11472.98    11231.58    290.73 o 


   1   1  -1     2026.94     2079.17     23.64 o 


   2   1  -1     9385.09     9681.66     90.58 o 


   3   1  -1       50.19       46.30      2.46 o 


   4   1  -1     8285.16     8884.84     94.44 o 


   5   1  -1       51.98       49.66      1.79 o 


   6   1  -1     5166.57     5244.86     40.73 o 


   7   1  -1     1754.21     1822.40     17.24 o 


   8   1  -1     5159.31     5202.25     42.90 o 


   9   1  -1      375.29      377.22      5.54 o 


  10   1  -1     4066.52     3990.12     38.32 o 


  11   1  -1       32.14       35.68      2.57 o 


  12   1  -1      890.77      897.42     12.63 o 


  13   1  -1       43.24       39.88      3.90 o 


  14   1  -1     1733.62     1730.64     28.46 o 


  15   1  -1      381.65      385.95     14.71 o 


  16   1  -1     1358.24     1398.98     32.63 o 


  17   1  -1       70.58       63.25      8.68 o 


   0   2  -1     3203.01     3482.04     49.46 o 


   1   2  -1     2558.83     2567.31     22.88 o 


   2   2  -1     1727.17     1723.69     18.17 o 


   3   2  -1     4708.89     4668.93     40.42 o 


   4   2  -1     3011.25     3012.61     26.81 o 


   5   2  -1     3670.28     3662.53     32.97 o 


   6   2  -1     1843.97     1882.28     17.02 o 


   7   2  -1     1468.46     1501.74     13.86 o 


   8   2  -1      419.27      418.30      5.85 o 


   9   2  -1     1132.18     1160.43     12.25 o 


  10   2  -1      950.92      974.53     11.69 o 


  11   2  -1     1935.27     1894.40     30.59 o 


  12   2  -1      964.16      963.61     18.37 o 


  13   2  -1     1158.02     1133.99     21.51 o 


  14   2  -1      830.67      850.45     17.40 o 


  15   2  -1      364.02      365.93     15.07 o 


  16   2  -1        6.28       10.39      6.08 o 


   0   3  -1     2234.47     2274.52     29.42 o 


   1   3  -1     5775.86     5836.93     49.98 o 


   2   3  -1     2884.20     2972.98     25.26 o 


   3   3  -1      522.39      530.25      6.32 o 


   4   3  -1     1551.53     1569.65     16.53 o 


   5   3  -1      459.10      467.81      5.84 o 


   6   3  -1     1942.58     1926.61     17.51 o 


   7   3  -1     5074.03     5076.36     47.56 o 


   8   3  -1     1381.67     1391.42     15.33 o 


   9   3  -1     2004.93     1991.87     23.08 o 


  10   3  -1      933.07      939.82     15.58 o 


  11   3  -1      207.25      208.40      8.46 o 


  12   3  -1      764.03      794.16     22.23 o 


  13   3  -1      312.91      325.97     12.40 o 


  14   3  -1      500.70      477.90     15.66 o 


  15   3  -1     1485.90     1559.38     58.76 o 


   0   4  -1     1408.23     1399.51     19.89 o 


   1   4  -1     1229.95     1213.04     12.53 o 


   2   4  -1     3426.26     3478.31     31.27 o 


   3   4  -1      151.28      148.26      4.84 o 


   4   4  -1     4372.30     4311.15     37.26 o 


   5   4  -1      138.03      139.24      4.66 o 


   6   4  -1     2715.00     2741.01     30.14 o 


   7   4  -1      733.15      725.06     11.04 o 


   8   4  -1      665.59      666.40     14.63 o 


   9   4  -1      540.67      541.53     13.21 o 


  10   4  -1     1809.03     1744.43     33.06 o 


  11   4  -1      120.77      123.75     29.16 o 


  12   4  -1     1815.25     1743.72     37.37 o 


  13   4  -1      147.16      152.48     14.02 o 


  14   4  -1      982.84      996.10     25.03 o 


   0   5  -1       49.63       51.37      4.02 o 


   1   5  -1     2949.43     2960.29     30.62 o 


   2   5  -1       91.06       85.70      3.17 o 


   3   5  -1     1216.91     1187.16     18.15 o 


   4   5  -1      340.86      332.25      8.13 o 


   5   5  -1     1295.80     1286.46     20.81 o 


   6   5  -1       45.94       53.28      4.40 o 


   7   5  -1     1976.55     1917.78     27.41 o 


   8   5  -1        7.96        9.26      3.48 o 


   9   5  -1     1849.14     1831.73     26.93 o 


  10   5  -1        2.21        1.11      4.07 o 


  11   5  -1      504.95      505.88     22.19 o 


  12   5  -1      307.74      303.07     10.71 o 


   0   6  -1      834.36      826.67     21.81 o 


   1   6  -1       56.02       66.92      5.37 o 


   2   6  -1     2081.47     2089.13     50.74 o 


   3   6  -1      752.36      785.23     17.63 o 


   4   6  -1     1873.69     1838.68     31.89 o 


   5   6  -1      408.66      410.15     15.99 o 


   6   6  -1     1376.82     1387.94     26.15 o 


   7   6  -1       75.82       76.58      5.20 o 


   8   6  -1      730.99      762.27     14.49 o 


   9   6  -1        5.99        9.15      4.18 o 


  10   6  -1     1071.24     1138.82     23.31 o 


   0   7  -1      696.08      710.25     21.11 o 


   1   7  -1      449.21      465.82     12.40 o 


   2   7  -1      308.07      289.02     18.44 o 


   3   7  -1     1037.46     1069.88     22.71 o 


   4   7  -1       30.41       37.53      6.24 o 


   5   7  -1      961.30      964.88     21.84 o 


   2   0   0     4458.91     4476.27     48.92 o 


   4   0   0     1840.84     1819.92     17.34 o 


   6   0   0     7758.63     7861.26     70.90 o 


   8   0   0    17722.74    17346.58    253.15 o 


  10   0   0     1488.13     1467.76     28.45 o 


  12   0   0      393.94      387.18     17.78 o 


  14   0   0     3314.66     3263.22     84.74 o 


  16   0   0     2803.27     2765.83     76.59 o 


   0   1   0      176.20      180.90      2.75 o 


   1   1   0     1928.88     1980.11     18.26 o 


   2   1   0      151.95      148.82      1.88 o 


   3   1   0    13189.35    13408.92    174.15 o 


   4   1   0     5620.83     6084.60     49.93 o 


   5   1   0     6519.03     6459.32     53.77 o 


   6   1   0       35.93       34.04      1.93 o 


   7   1   0     1999.10     2028.05     16.96 o 


   8   1   0       14.11       13.18      1.63 o 


   9   1   0      600.45      614.82      7.88 o 


  10   1   0      501.08      507.03      6.79 o 


  11   1   0     4756.94     4784.50     45.42 o 


  12   1   0      704.14      682.80     17.49 o 


  13   1   0     1902.00     1879.08     37.56 o 


  14   1   0       35.93       33.64      5.91 o 


  15   1   0      307.97      296.02     15.24 o 


  16   1   0        0.84        2.26      5.04 o 


  17   1   0      247.92      257.78     20.55 o 


   0   2   0    18721.02    18903.05    275.59 o 


   1   2   0     2637.65     2629.60     19.33 o 


   2   2   0     4761.34     4838.16     38.34 o 


   3   2   0     1726.32     1843.56     15.80 o 


   4   2   0     1334.92     1371.14     12.32 o 


   5   2   0      152.05      147.41      3.03 o 


   6   2   0     4405.36     4493.83     39.16 o 


   7   2   0     2987.65     3070.13     28.21 o 


   8   2   0     7328.38     7300.30     61.78 o 


   9   2   0      976.61      979.66     11.60 o 


  10   2   0     1269.90     1277.83     14.68 o 


  11   2   0      504.70      487.76      8.69 o 


  12   2   0      526.23      522.94     14.22 o 


  13   2   0       32.17       36.19      3.31 o 


  14   2   0     1522.42     1521.92     40.78 o 


  15   2   0      841.66      848.79     23.02 o 


  16   2   0     1658.78     1656.22     36.99 o 


  17   2   0      401.12      391.43     16.38 o 


   0   3   0      708.54      728.42      9.35 o 


   1   3   0      539.29      514.35      5.71 o 


   2   3   0     1928.13     1922.52     16.98 o 


   3   3   0     2681.40     2690.78     21.76 o 


   4   3   0    12860.62    12993.93    105.36 o 


   5   3   0     2512.38     2520.85     20.78 o 


   6   3   0      809.37      818.34      9.32 o 


   7   3   0      106.59      115.48      4.14 o 


   8   3   0      264.49      268.50      5.43 o 


   9   3   0      765.43      774.09     12.22 o 


  10   3   0     2001.96     2031.09     24.76 o 


  11   3   0     1001.61     1011.29     14.67 o 


  12   3   0     3223.91     3318.75     38.31 o 


  13   3   0      599.27      635.03     12.17 o 


  14   3   0      262.04      263.27     10.17 o 


  15   3   0       50.88       58.01      6.49 o 


  16   3   0       61.61       50.16      8.22 o 


   0   4   0       23.18       36.51      3.46 o 


   1   4   0     4763.24     4800.48     41.93 o 


   2   4   0     1598.88     1572.97     14.05 o 


   3   4   0     1041.82     1051.37     10.26 o 


   4   4   0      544.45      535.90      6.85 o 


   5   4   0      865.85      870.25     10.10 o 


   6   4   0      709.08      713.27      9.16 o 


   7   4   0     3796.39     3796.12     34.66 o 


   8   4   0      127.17      125.62      4.26 o 


   9   4   0     2301.73     2312.26     25.44 o 


  10   4   0      513.23      514.28      8.73 o 


  11   4   0      402.94      398.77      7.80 o 


  12   4   0      405.33      423.02     10.25 o 


  13   4   0      349.42      368.27      8.31 o 


  14   4   0       68.03       72.28      5.59 o 


   0   5   0      983.06      952.74     24.73 o 


   1   5   0       29.12       31.54      3.80 o 


   2   5   0     2806.37     2780.37     36.40 o 


   3   5   0        3.16        0.68      2.97 o 


   4   5   0     4445.56     4482.94     64.26 o 


   5   5   0        9.55       21.33      3.75 o 


   6   5   0     1819.55     1806.49     23.07 o 


   7   5   0       12.77       13.43      2.61 o 


   8   5   0      770.36      774.95     12.12 o 


   9   5   0      153.54      156.04      5.57 o 


  10   5   0     1402.11     1441.37     19.59 o 


  11   5   0       14.01       13.51      5.16 o 


  12   5   0     2236.18     2304.72     41.14 o 


  13   5   0        0.47        4.05      5.43 o 


   0   6   0      916.05      937.67     23.44 o 


   1   6   0     2297.39     2280.89     43.85 o 


   2   6   0        1.19        4.70      4.32 o 


   3   6   0      464.92      464.19     14.48 o 


   4   6   0       33.99       41.56      8.08 o 


   5   6   0     1004.04     1012.75     18.60 o 


   6   6   0       15.30       20.48      6.71 o 


   7   6   0     1443.16     1465.15     27.21 o 


   8   6   0      516.18      521.69     12.29 o 


   9   6   0     1385.42     1402.81     23.03 o 


  10   6   0        5.93        9.54      5.81 o 


   0   7   0      850.04      814.76     22.82 o 


   1   7   0       72.94       79.96     10.23 o 


   2   7   0     1310.94     1292.98     21.91 o 


   3   7   0      556.08      576.05     13.40 o 


   4   7   0      447.73      438.39     11.71 o 


   5   7   0      573.40      571.54     13.46 o 


   6   7   0     1139.38     1156.64     20.70 o 


   1   0   1     2211.92     2216.49     26.59 o 


   3   0   1    15981.36    15606.52    269.64 o 


   5   0   1     7801.15     7656.59    105.24 o 


   7   0   1     1904.09     1904.27     25.52 o 


   9   0   1     1206.83     1204.92     20.40 o 


  11   0   1     5347.50     5340.34     76.14 o 


  13   0   1     1878.16     1850.41     64.51 o 


  15   0   1      347.62      294.13     17.60 o 


  17   0   1      509.10      475.55     24.23 o 


   0   1   1    11473.58    11121.31    129.23 o 


   1   1   1     2027.02     2076.10     16.81 o 


   2   1   1     9385.38     9823.24     80.96 o 


   3   1   1       50.10       45.87      1.55 o 


   4   1   1     8282.68     8942.24     74.77 o 


   5   1   1       52.11       49.15      1.71 o 


   6   1   1     5167.01     5236.68     42.80 o 


   7   1   1     1754.07     1824.38     16.43 o 


   8   1   1     5159.88     5226.50     45.34 o 


   9   1   1      375.42      366.55      6.69 o 


  10   1   1     4066.01     3992.92     41.26 o 


  11   1   1       32.07       32.98      2.93 o 


  12   1   1      890.35      900.83     14.95 o 


  13   1   1       43.27       44.61      4.75 o 


  14   1   1     1733.65     1688.78     30.09 o 


  15   1   1      381.63      379.05     14.53 o 


  16   1   1     1358.50     1315.03     31.33 o 


  17   1   1       70.60       60.91      8.22 o 


   0   2   1     3201.89     3488.57     42.06 o 


   1   2   1     2558.52     2575.39     21.32 o 


   2   2   1     1727.73     1699.90     14.72 o 


   3   2   1     4709.80     4697.62     37.84 o 


   4   2   1     3011.21     3011.46     25.05 o 


   5   2   1     3670.95     3639.73     28.50 o 


   6   2   1     1844.02     1887.84     14.93 o 


   7   2   1     1468.10     1478.62     12.88 o 


   8   2   1      418.96      412.36      5.65 o 


   9   2   1     1132.17     1165.58     13.43 o 


  10   2   1      950.98      948.77     11.97 o 


  11   2   1     1935.65     1952.14     22.23 o 


  12   2   1      964.35      945.81     18.47 o 


  13   2   1     1158.19     1155.13     30.69 o 


  14   2   1      830.49      791.47     17.77 o 


  15   2   1      363.88      381.88     14.64 o 


  16   2   1        6.29       10.12      9.83 o 


   0   3   1     2235.00     2296.68     29.71 o 


   1   3   1     5776.19     5809.26     47.20 o 


   2   3   1     2883.77     2949.95     25.16 o 


   3   3   1      522.13      533.79      6.38 o 


   4   3   1     1551.27     1560.61     15.51 o 


   5   3   1      459.31      459.53      6.30 o 


   6   3   1     1942.43     1921.17     17.10 o 


   7   3   1     5073.91     5065.19     41.49 o 


   8   3   1     1381.84     1384.53     13.39 o 


   9   3   1     2005.34     1973.36     18.16 o 


  10   3   1      932.96      933.36     11.19 o 


  11   3   1      207.02      196.91      7.03 o 


  12   3   1      763.80      759.90     14.25 o 


  13   3   1      313.00      297.69     10.26 o 


  14   3   1      500.77      500.52     13.79 o 


  15   3   1     1485.93     1449.03     34.16 o 


   0   4   1     1407.55     1366.93     22.36 o 


   1   4   1     1229.82     1183.77     14.12 o 


   2   4   1     3426.32     3434.75     32.74 o 


   3   4   1      151.57      137.22      3.87 o 


   4   4   1     4372.57     4331.01     41.23 o 


   5   4   1      138.03      135.41      3.98 o 


   6   4   1     2714.88     2683.33     25.50 o 


   7   4   1      733.18      725.97     10.61 o 


   8   4   1      665.22      671.93     13.81 o 


   9   4   1      540.56      551.72     11.33 o 


  10   4   1     1809.10     1780.30     26.85 o 


  11   4   1      120.97      121.39      6.35 o 


  12   4   1     1815.40     1794.19     26.72 o 


  13   4   1      147.11      152.82     10.30 o 


  14   4   1      982.68      985.20     26.23 o 


   0   5   1       49.64       47.60      4.66 o 


   1   5   1     2949.73     2910.30     30.80 o 


   2   5   1       91.02       90.44      4.48 o 


   3   5   1     1216.81     1180.75     16.36 o 


   4   5   1      340.87      343.17      7.58 o 


   5   5   1     1295.61     1253.52     17.36 o 


   6   5   1       45.91       44.73      3.80 o 


   7   5   1     1977.00     1941.86     28.73 o 


   8   5   1        7.96        8.27      3.49 o 


   9   5   1     1849.16     1823.85     29.51 o 


  10   5   1        2.21        2.86      4.69 o 


  11   5   1      504.92      539.26     12.58 o 


  12   5   1      307.72      304.42     10.23 o 


   0   6   1      834.43      803.83     23.04 o 


   1   6   1       56.02       54.81      4.87 o 


   2   6   1     2081.15     2023.72     29.10 o 


   3   6   1      752.31      767.98     14.41 o 


   4   6   1     1873.93     1822.31     26.76 o 


   5   6   1      408.65      401.71     10.05 o 


   6   6   1     1376.63     1382.88     21.89 o 


   7   6   1       75.81       80.10      5.67 o 


   8   6   1      730.88      739.65     14.54 o 


   9   6   1        5.99        6.06      5.45 o 


  10   6   1     1071.23     1081.62     22.94 o 


   0   7   1      696.13      669.13     20.05 o 


   1   7   1      449.35      438.32     15.90 o 


   2   7   1      308.05      321.93      9.62 o 


   3   7   1     1037.45     1030.78     19.86 o 


   4   7   1       30.44       29.31      4.83 o 


   5   7   1      961.16      966.01     17.82 o 


   0   0   2    23039.92    19607.87    447.70 o 


   2   0   2     6269.96     6245.77     71.54 o 


   4   0   2     1679.27     1688.99     21.84 o 


   6   0   2     5474.71     5502.27     59.67 o 


   8   0   2     9637.91     9581.79    115.34 o 


  10   0   2     1417.25     1384.30     23.94 o 


  12   0   2      805.47      784.44     25.75 o 


  14   0   2     1869.92     1875.78     76.12 o 


  16   0   2     2346.97     2364.66     67.52 o 


   0   1   2       83.50       80.70      2.68 o 


   1   1   2     4051.08     4085.39     43.61 o 


   2   1   2      671.65      672.27     12.45 o 


   3   1   2     6021.80     6059.59     50.04 o 


   4   1   2     2162.88     2239.85     21.57 o 


   5   1   2     6033.99     6059.53     51.63 o 


   6   1   2      188.75      177.60      5.92 o 


   7   1   2     1997.90     2012.62     20.67 o 


   8   1   2       19.65       22.22      2.09 o 


   9   1   2     1596.84     1578.79     18.41 o 


  10   1   2      315.82      312.94      6.54 o 


  11   1   2     2612.52     2609.57     29.02 o 


  12   1   2      636.64      643.93     12.34 o 


  13   1   2     2050.50     2052.79     28.56 o 


  14   1   2       13.95       16.51      5.07 o 


  15   1   2      465.86      448.98     12.98 o 


  16   1   2       23.09       19.98      5.80 o 


   0   2   2     7783.33     7864.68    106.27 o 


   1   2   2     2461.71     2427.82     20.52 o 


   2   2   2     3398.69     3407.13     31.64 o 


   3   2   2     1003.86     1021.32     10.23 o 


   4   2   2     1907.40     1947.66     18.07 o 


   5   2   2      693.14      665.58      7.77 o 


   6   2   2     2786.15     2802.38     26.90 o 


   7   2   2     1386.82     1400.09     16.44 o 


   8   2   2     4096.58     4086.70     41.62 o 


   9   2   2     1610.38     1605.31     27.33 o 


  10   2   2     1211.02     1233.11     16.82 o 


  11   2   2      341.08      334.33      7.76 o 


  12   2   2      696.44      694.05     13.15 o 


  13   2   2      172.86      158.66      7.14 o 


  14   2   2      957.32      907.55     27.83 o 


  15   2   2      531.04      526.57     14.41 o 


  16   2   2     1107.33     1136.21     23.53 o 


   0   3   2      425.12      418.79     10.54 o 


   1   3   2     1227.84     1205.63     11.88 o 


   2   3   2     2315.06     2290.34     20.95 o 


   3   3   2     1790.31     1791.67     16.79 o 


   4   3   2     7069.46     7066.88     63.84 o 


   5   3   2     1339.39     1317.73     14.42 o 


   6   3   2     1056.22     1056.05     12.35 o 


   7   3   2      997.82     1005.77     12.10 o 


   8   3   2      309.67      313.10      6.00 o 


   9   3   2      634.97      628.65     10.46 o 


  10   3   2     1389.28     1400.30     17.35 o 


  11   3   2      791.66      801.09     14.58 o 


  12   3   2     2641.18     2587.88     40.61 o 


  13   3   2      420.49      419.92     15.51 o 


  14   3   2      185.64      186.57      9.55 o 


  15   3   2      289.55      295.85     11.78 o 


   0   4   2       41.34       53.69      6.21 o 


   1   4   2     3795.84     3787.02     37.55 o 


   2   4   2      707.41      687.63      8.93 o 


   3   4   2     1148.12     1164.87     13.21 o 


   4   4   2     1193.11     1196.04     13.51 o 


   5   4   2     1062.29     1026.28     12.88 o 


   6   4   2      316.94      308.58      7.04 o 


   7   4   2     2756.18     2734.24     31.94 o 


   8   4   2       59.75       66.36      4.24 o 


   9   4   2     2122.07     2085.28     26.19 o 


  10   4   2      494.90      497.08     10.90 o 


  11   4   2      463.77      440.87     10.58 o 


  12   4   2      344.46      348.85     17.66 o 


  13   4   2      410.64      420.72     13.10 o 


  14   4   2       76.56       90.53      7.58 o 


   0   5   2     1355.77     1287.34     31.83 o 


   1   5   2      190.92      188.20      5.31 o 


   2   5   2     1886.72     1869.30     21.06 o 


   3   5   2       30.45       30.58      2.93 o 


   4   5   2     3443.59     3427.84     35.51 o 


   5   5   2       84.98       77.90      3.81 o 


   6   5   2     1437.30     1421.62     22.91 o 


   7   5   2      357.87      338.84      9.10 o 


   8   5   2      848.80      826.37     24.31 o 


   9   5   2       67.67       68.03      5.34 o 


  10   5   2     1086.57     1088.30     18.90 o 


  11   5   2       10.47       11.64      4.14 o 


  12   5   2     1544.60     1537.53     34.80 o 


   0   6   2      902.91      864.59     18.19 o 


   1   6   2     1702.31     1668.71     22.21 o 


   2   6   2       14.33       20.54      3.38 o 


   3   6   2      907.64      908.20     14.11 o 


   4   6   2      115.22      124.02      5.50 o 


   5   6   2      801.77      828.66     15.80 o 


   6   6   2       47.29       40.32      4.81 o 


   7   6   2     1447.91     1397.62     32.09 o 


   8   6   2      609.31      617.14     15.50 o 


   9   6   2      877.27      840.30     16.79 o 


   0   7   2     1223.88     1250.04     36.08 o 


   1   7   2       60.76       56.53      5.07 o 


   2   7   2      782.51      797.05     16.99 o 


   3   7   2      621.06      608.47     12.68 o 


   1   0   3     1498.14     1458.92     16.87 o 


   3   0   3     9655.71     9621.90    129.33 o 


   5   0   3     9050.48     9020.63    107.73 o 


   7   0   3      276.61      283.53      6.23 o 


   9   0   3     1766.38     1760.08     28.82 o 


  11   0   3     3848.12     3799.33     56.57 o 


  13   0   3     2422.64     2368.47     66.70 o 


  15   0   3       96.53       95.55      9.05 o 


   0   1   3     6446.84     6440.48     67.47 o 


   1   1   3     1152.60     1169.70      9.88 o 


   2   1   3     5652.25     5629.93     52.43 o 


   3   1   3        1.95        2.56      1.49 o 


   4   1   3     1469.37     1429.34     13.29 o 


   5   1   3      176.37      175.75      3.18 o 


   6   1   3     4223.86     4214.43     39.55 o 


   7   1   3      550.70      548.71      8.20 o 


   8   1   3     4367.63     4353.73     44.21 o 


   9   1   3      614.74      624.61      9.54 o 


  10   1   3     1856.96     1834.83     21.55 o 


  11   1   3        8.55       10.95      3.03 o 


  12   1   3      482.40      490.10     10.54 o 


  13   1   3      103.98      101.48     10.33 o 


  14   1   3     1236.94     1273.13     20.54 o 


  15   1   3      208.87      217.64      8.77 o 


   0   2   3      760.67      724.02     11.46 o 


   1   2   3     1195.09     1202.76     10.98 o 


   2   2   3     2354.70     2351.28     20.88 o 


   3   2   3     4993.99     5007.24     44.70 o 


   4   2   3     1423.64     1433.50     14.36 o 


   5   2   3     3891.04     3851.81     38.77 o 


   6   2   3     1446.05     1468.38     16.85 o 


   7   2   3      598.02      616.64     10.65 o 


   8   2   3      273.75      273.60      6.27 o 


   9   2   3      906.90      912.46     13.55 o 


  10   2   3      744.52      735.67     12.93 o 


  11   2   3     2239.39     2194.94     29.81 o 


  12   2   3     1000.00      994.06     21.01 o 


  13   2   3     1173.50     1214.66     22.10 o 


  14   2   3      304.13      300.44      9.71 o 


  15   2   3      162.28      159.59      9.01 o 


   0   3   3     2838.78     2787.53     41.25 o 


   1   3   3     4358.34     4276.37     46.46 o 


   2   3   3      883.79      882.46     12.16 o 


   3   3   3      231.92      241.99      5.47 o 


   4   3   3      582.73      578.91     10.41 o 


   5   3   3      758.27      748.51     21.37 o 


   6   3   3     1018.60     1011.06     14.11 o 


   7   3   3     2760.21     2758.83     32.11 o 


   8   3   3     1389.06     1343.21     19.81 o 


   9   3   3     2334.24     2279.37     46.20 o 


  10   3   3      457.55      449.99     10.04 o 


  11   3   3       49.95       46.51      4.56 o 


  12   3   3      199.31      192.88     12.74 o 


  13   3   3      464.02      483.37     13.28 o 


  14   3   3      567.49      579.05     15.18 o 


   0   4   3      634.85      632.73     14.02 o 


   1   4   3      449.32      456.99      8.55 o 


   2   4   3     2527.93     2524.47     29.87 o 


   3   4   3      410.93      413.32     10.42 o 


   4   4   3     3219.08     3166.19     36.48 o 


   5   4   3      112.35      114.91      5.40 o 


   6   4   3     1758.02     1765.88     24.59 o 


   7   4   3      623.80      647.81     13.83 o 


   8   4   3      398.11      415.00      9.79 o 


   9   4   3      109.86      114.15      5.96 o 


  10   4   3     1418.66     1398.90     21.99 o 


  11   4   3      276.20      270.27     10.25 o 


  12   4   3     1487.23     1465.37     26.72 o 


   0   5   3      105.22      107.90      8.01 o 


   1   5   3     2622.97     2602.66     30.16 o 


   2   5   3       40.03       42.54      3.41 o 


   3   5   3      945.25      956.22     13.94 o 


   4   5   3      256.34      260.86      6.87 o 


   5   5   3      776.12      761.82     12.83 o 


   6   5   3       35.40       31.96      3.58 o 


   7   5   3     2346.77     2339.07     28.86 o 


   8   5   3       44.06       49.88      5.53 o 


   9   5   3     1308.22     1330.51     31.79 o 


  10   5   3        2.17        4.99      6.96 o 


   0   6   3      794.10      796.90     31.41 o 


   1   6   3       10.20       13.60      3.97 o 


   2   6   3      943.72      948.53     15.03 o 


   3   6   3      228.30      230.20      7.03 o 


   4   6   3     1999.39     2028.85     28.83 o 


   5   6   3      208.66      216.99      7.86 o 


   6   6   3      688.59      714.94     13.89 o 


   7   6   3       32.08       28.51      4.41 o 


   0   0   4     4462.36     4577.83    144.33 o 


   2   0   4     3280.78     3251.30     53.25 o 


   4   0   4     1225.57     1212.92     33.95 o 


   6   0   4     2379.32     2318.31     45.71 o 


   8   0   4     3490.79     3503.60     60.13 o 


  10   0   4      981.47      972.00     23.49 o 


  12   0   4      892.02      913.11     27.76 o 


  14   0   4      570.59      571.88     27.29 o 


   0   1   4        5.02        7.63      2.13 o 


   1   1   4     2886.05     2862.27     28.64 o 


   2   1   4      392.90      392.64      5.75 o 


   3   1   4     3574.93     3612.67     36.02 o 


   4   1   4      535.81      534.79      7.46 o 


   5   1   4     3893.29     3934.84     46.34 o 


   6   1   4      162.18      165.69      4.92 o 


   7   1   4     1537.77     1501.19     20.44 o 


   8   1   4       31.86       36.16      3.22 o 


   9   1   4     1654.22     1638.13     22.65 o 


  10   1   4      120.27      121.80      5.54 o 


  11   1   4     1599.85     1602.60     23.07 o 


  12   1   4      357.54      342.89     13.61 o 


  13   1   4     1558.60     1603.95     24.33 o 


  14   1   4       10.60       12.21      4.09 o 


   0   2   4     2331.45     2275.73     39.04 o 


   1   2   4     1683.01     1667.65     21.13 o 


   2   2   4     1571.33     1521.56     21.27 o 


   3   2   4      444.19      431.71      9.26 o 


   4   2   4     1398.96     1363.91     20.14 o 


   5   2   4      728.79      704.48     14.07 o 


   6   2   4     1172.94     1163.76     16.35 o 


   7   2   4      956.49      947.55     16.87 o 


   8   2   4     1563.17     1554.50     21.46 o 


   9   2   4     1191.24     1182.53     21.07 o 


  10   2   4      776.77      781.88     19.12 o 


  11   2   4      145.94      152.06      9.11 o 


  12   2   4      606.11      628.42     12.80 o 


  13   2   4      250.12      266.82      8.83 o 


   0   3   4      286.84      287.84      9.11 o 


   1   3   4     1112.93     1100.66     15.91 o 


   2   3   4     1440.43     1410.52     19.21 o 


   3   3   4      989.20      977.55     20.76 o 


   4   3   4     2651.65     2645.53     32.78 o 


   5   3   4      692.51      696.52     15.97 o 


   6   3   4      810.46      826.74     14.25 o 


   7   3   4     1067.43     1078.81     20.00 o 


   8   3   4      327.98      338.19      8.03 o 


   9   3   4      476.89      485.75     13.94 o 


  10   3   4      637.84      644.83     12.56 o 


  11   3   4      515.71      532.49     13.44 o 


  12   3   4     1469.26     1479.06     23.12 o 


   0   4   4       47.46       48.92      5.41 o 


   1   4   4     2404.88     2403.77     31.26 o 


   2   4   4      130.64      124.28      5.36 o 


   3   4   4      999.29      990.82     23.07 o 


   4   4   4      855.16      860.05     14.29 o 


   5   4   4      967.71      981.12     18.91 o 


   6   4   4       83.86       91.79      4.91 o 


   7   4   4     1755.25     1773.66     24.91 o 


   8   4   4        5.39        1.67      3.05 o 


   9   4   4     1468.84     1464.40     22.24 o 


  10   4   4      283.51      274.95     14.44 o 


  11   4   4      474.75      489.73     22.99 o 


   0   5   4     1209.16     1184.33     26.69 o 


   1   5   4      204.12      217.86      7.48 o 


   2   5   4      928.96      934.12     15.91 o 


   3   5   4       53.80       61.00      4.73 o 


   4   5   4     1932.62     1930.64     27.28 o 


   5   5   4       33.30       36.06      4.49 o 


   6   5   4      825.54      849.71     22.47 o 


   7   5   4      303.52      316.94      9.34 o 


   8   5   4      706.36      703.55     14.17 o 


   0   6   4      569.28      604.29     20.22 o 


   1   6   4     1032.30     1055.61     18.45 o 


   2   6   4       22.36       25.09      5.86 o 


   3   6   4      986.20      991.27     17.91 o 


   1   0   5     1393.77     1334.02     24.81 o 


   3   0   5     3883.47     3903.41     96.84 o 


   5   0   5     3493.39     3452.20     58.36 o 


   7   0   5      804.87      815.14     28.63 o 


   9   0   5     1123.31     1152.83     25.15 o 


  11   0   5     1963.37     1933.02     39.04 o 


   0   1   5     2879.40     2789.72     47.25 o 


   1   1   5      387.30      385.95      7.15 o 


   2   1   5     2080.32     1993.92     24.80 o 


   3   1   5       55.57       55.16      5.23 o 


   4   1   5      421.11      416.18     19.04 o 


   5   1   5      107.23      107.53      5.77 o 


   6   1   5     1831.45     1829.85     41.86 o 


   7   1   5      268.03      263.72     10.07 o 


   8   1   5     1847.33     1865.67     31.44 o 


   9   1   5      236.80      237.76      7.10 o 


  10   1   5      869.01      911.36     22.37 o 


  11   1   5       23.76       20.97      3.78 o 


  12   1   5      265.19      276.28      8.71 o 


   0   2   5      116.56      107.52      5.62 o 


   1   2   5      990.57      981.17     13.94 o 


   2   2   5      869.43      850.86     25.26 o 


   3   2   5     2176.62     2179.72     32.87 o 


   4   2   5     1105.97     1095.11     19.39 o 


   5   2   5     1835.19     1839.69     29.27 o 


   6   2   5      590.55      581.55     22.79 o 


   7   2   5      639.76      638.43     14.55 o 


   8   2   5      145.62      160.76      8.18 o 


   9   2   5      683.62      671.17     19.68 o 


  10   2   5      483.94      499.84     13.64 o 


  11   2   5     1150.13     1177.27     28.72 o 


   0   3   5      927.66      921.52     28.55 o 


   1   3   5     1852.18     1815.01     23.82 o 


   2   3   5      482.55      476.05     11.44 o 


   3   3   5      389.73      375.42     10.36 o 


   4   3   5      352.84      342.06     16.26 o 


   5   3   5      545.87      558.11     25.16 o 


   6   3   5      444.12      438.79     12.01 o 


   7   3   5     1390.41     1355.17     24.60 o 


   8   3   5      537.67      530.97     14.11 o 


   9   3   5     1101.59     1082.70     21.87 o 


  10   3   5      263.89      245.74     12.35 o 


   0   4   5      362.59      378.42     11.99 o 


   1   4   5      303.66      308.96      7.64 o 


   2   4   5     1242.56     1228.53     22.48 o 


   3   4   5      221.72      221.08      9.15 o 


   4   4   5     1574.43     1560.35     27.44 o 


   5   4   5      141.00      155.12     14.28 o 


   6   4   5      900.92      889.81     24.73 o 


   7   4   5      288.49      286.69     11.28 o 


   8   4   5      261.08      276.81     11.50 o 


   0   5   5      328.87      356.13     31.71 o 


   1   5   5     1503.26     1551.71     23.10 o 


   2   5   5       23.21       33.06      4.02 o 


   3   5   5      694.25      711.72     16.93 o 


   4   5   5      197.34      207.72     10.50 o 


   0   0   6     3373.06     3506.93     83.47 o 


   2   0   6      865.90      850.02     18.28 o 


   4   0   6      773.82      804.64     37.43 o 


   6   0   6      840.52      878.55     33.68 o 


   8   0   6     2042.26     2204.74     41.25 o 


   0   1   6       90.98       91.29      5.79 o 


   1   1   6     1064.88     1058.16     15.16 o 


   2   1   6       64.77       69.46      3.87 o 


   3   1   6     2638.09     2683.96     39.19 o 


   4   1   6      336.25      348.44     16.71 o 


   5   1   6     1755.30     1785.72     28.51 o 


   6   1   6       49.32       53.45      5.04 o 


   7   1   6      818.12      834.86     17.04 o 


   8   1   6       41.19       46.96      5.41 o 


   9   1   6      656.15      678.57     24.87 o 


   0   2   6     1596.21     1627.14     47.51 o 


   1   2   6      818.82      803.51     15.28 o 


   2   2   6      630.33      635.50     13.44 o 


   3   2   6      290.41      300.76      9.14 o 


   4   2   6      476.59      468.95     11.70 o 


   5   2   6      259.67      263.26      9.04 o 


   6   2   6      593.90      606.32     14.31 o 


   7   2   6     1011.00     1036.93     20.45 o 


   8   2   6     1065.28     1056.08     22.22 o 


   0   3   6      415.95      381.49     20.22 o 


   1   3   6      457.10      456.10     11.18 o 


   2   3   6      413.26      398.57     10.72 o 


   3   3   6      589.11      577.43     13.67 o 


   4   3   6     1498.35     1486.52     25.97 o 


   5   3   6      627.05      628.67     16.24 o 


   6   3   6      325.08      344.43     11.30 o 


   1   0   7     1002.84     1045.13     21.96 o 


   0   1   7     1207.52     1331.75     39.83 o 


   1   1   7       95.43      100.53      5.70 o 


                                                 
